# Supplementary material for: Comparison of Laparoscopic and Laparotomic Total Hysterectomy in Terms of Patient Satisfaction and Cosmetic Outcomes
Source: J Clin Med. 2025 Oct 28;14(21):7646. doi: 10.3390/jcm14217646 (PMC12608123; doi:10.3390/jcm14217646)
Supplement: Supplementary file 1 [file jcm-14-07646-s001.zip]

Archive with 1 entries (1 files):
- jcm-3925151-supplementary.pdf
